# Supplementary material for: Automatic Determination of the Center of Macular Hole Using Optical Coherence Tomography En Face Images
Source: J Clin Med. 2022 Jun 2;11(11):3167. doi: 10.3390/jcm11113167 (PMC9181087; doi:10.3390/jcm11113167)
Supplement: Supplementary file 1 [file jcm-11-03167-s001.zip]

Archive with 2 entries (2 files):
- Supplement VideoS1.mp4
- Supplement VideoS2.mp4
